# Supplementary material for: PhyloRef: A Semi‐Automated Workflow for eDNA Reference Database Curation via Phylogenetic Anomaly Detection
Source: Ecol Evol. 2026 Feb 26;16(3):e73159. doi: 10.1002/ece3.73159 (PMC12946455; doi:10.1002/ece3.73159)
Supplement: Supplementary file 1 — Table S1: Genera and representative species showing ambiguous phylogenetic placements detected by PhyloRef. For each genus, one representative species and its ambiguous congeners are listed. [file ECE3-16-e73159-s001.xlsx]

## Sheet: Sheet1
Supplemental Table 1. Genera and representative species showing ambiguous phylogenetic placements detected by PhyloRef. For each genus, one representative species and its ambiguous congeners are listed.
Group	Order	Family	Genus	Num_similar	Num_species	Representative_species	Ambiguous_species
Chondrichthyes	Myliobatiformes	Dasyatidae	Neotrygon	3	2	N. kuhlii	N. indica
	Rajiformes	Rajidae	Amblyraja	3	2	A. georgiana	A. hyperborea
	Squaliformes	Somniosidae	Somniosus	3	2	S. microcephalus	S. pacificus
Actinopterygii	Cypriniformes	Nemacheilidae	Triplophysa	19	12	T. bleekeri	T. scleroptera; T. angeli
	Cypriniformes	Cyprinidae	Schizothorax	17	11	S. esocinus	S. plagiostomus; S. richardsonii; S. niger
	Cypriniformes	Gobionidae	Microphysogobio	17	10	M. amurensis	R. tenuicorpus; M. jeoni; M. chinssuensis
	Gobiiformes	Gobiidae	Lentipes	17	4	L. armatus	L. kijimuna; L. bunagaya; L. palawanirufus
	Cypriniformes	Cyprinidae	Carassius	16	5	C. auratus	C. langsdorfii; C. carassius; C. cuvieri
	Cypriniformes	Acheilognathidae	Acheilognathus	14	9	A. chankaensis	A. macropterus; A. taenianalis
	Cypriniformes	Catostomidae	Catostomus	14	4	C. microps	C. occidentalis
	Cypriniformes	Gobionidae	Gobiobotia	13	8	G. brevirostris	G. naktongensis; G. pappenheimi
	Cypriniformes	Leuciscidae	Rhynchocypris	13	5	R. lagowskii	P. steindachneri; R. percnurus; R. jouyi
	Cypriniformes	Botiidae	Leptobotia	12	6	L. elongata	L. rubrilabris; L. microphthalma; L. taeniops
	Perciformes	Sebastidae	Sebastes	11	4	S. fasciatus	S. mentella
	Anguilliformes	Muraenidae	Gymnothorax	10	5	G. chilospilus	G. minor; G. reticularis
	Perciformes	Gasterosteidae	Pungitius	10	5	P. pungitius	P. sinensis; P. hellenicus; P. laevis
	Cypriniformes	Nemacheilidae	Schistura	8	5	S. fasciolata	S. incerta; S. kaysonei; S. callichromus
	Cypriniformes	Gastromyzontidae	Pseudogastromyzon	7	4	P. cheni	P. peristictus
	Cypriniformes	Gobionidae	Squalidus	7	4	S. argentatus	S. chankaensis; S. wolterstorffi; S. mantschuricus
	Cypriniformes	Xenocyprididae	Megalobrama	7	3	M. terminalis	M. skolkovii; M. pellegrini
	Gadiformes	Gadidae	Gadus	7	2	G. chalcogrammus	G. finnmarchicus
	Lobotiformes	Datnioididae	Datnioides	7	4	D. microlepis	D. polota; D. undecimradiatus; D. pulcher
	Cichliformes	Cichlidae	Lamprologus	6	3	L. congoensis	L. mocquardi; L. werneri
	Cypriniformes	Catostomidae	Moxostoma	6	2	M. macrolepidotum	M. pisolabrum
	Cypriniformes	Cobitidae	Cobitis	6	5	C. takatsuensis	C. striata; C. sinensis; C. biwae
	Cypriniformes	Cyprinidae	Luciobarbus	6	2	L. capito	L. brachycephalus
	Cypriniformes	Xenocyprididae	Metzia	6	4	M. formosae	M. longinasus
	Salmoniformes	Salmonidae	Coregonus	6	2	C. baicalensis	C. migratorius
	Siluriformes	Sisoridae	Glyptothorax	6	4	G. sinensis	G. zanaensis; G. macromaculatus; G. longinema
	Carangiformes	Carangidae	Caranx	5	3	C. melampygus	C. tille; C. sexfasciatus
	Centrarchiformes	Sinipercidae	Siniperca	5	3	S. knerii	S. chuatsi; S. undulata
	Clupeiformes	Engraulidae	Stolephorus	5	4	S. waitei	S. chinensis; S. commersonnii; S. insularis
	Cypriniformes	Catostomidae	Chasmistes	5	2	C. brevirostris	C. snyderi
	Cypriniformes	Cyprinidae	Cirrhinus	5	2	C. mrigala	C. cirrhosus
	Cypriniformes	Gastromyzontidae	Erromyzon	5	2	E. kalotaenia	E. sinensis
	Cypriniformes	Gobionidae	Pseudogobio	5	3	P. guilinensis	P. esocinus; P. vaillanti
	Cypriniformes	Gobionidae	Rhinogobio	5	2	R. cylindricus	R. ventralis
	Scombriformes	Stromateidae	Pampus	5	2	P. argenteus	P. echinogaster
	Acanthuriformes	Acanthuridae	Acanthurus	4	2	A. bahianus	A. tractus
	Acipenseriformes	Acipenseridae	Pseudoscaphirhynchus	4	3	P. kaufmanni	H. huso; A. stellatus; P. fedtschenkoi
	Cypriniformes	Acheilognathidae	Rhodeus	4	3	R. ocellatus	R. sinensis; R. lighti
	Cypriniformes	Catostomidae	Hypentelium	4	3	H. nigricans	H. etowanum; H. roanokense
	Cypriniformes	Cyprinidae	Acrossocheilus	4	3	A. paradoxus	A. barbodon; A. wuyiensis
	Cypriniformes	Cyprinidae	Garra	4	3	G. kempi	G. tibetana; G. yajiangensis
	Cypriniformes	Danionidae	Danio	4	3	D. margaritatus	D. erythromicron; D. albolineatus
	Cypriniformes	Gastromyzontidae	Formosania	4	3	F. galericula	F. fasciolata; F. davidi
	Cypriniformes	Leuciscidae	Macrhybopsis	4	2	M. hyostoma	M. tetranema
	Cypriniformes	Leuciscidae	Siphateles	4	2	S. alvordensis	S. boraxobius
	Cypriniformes	Nemacheilidae	Traccatichthys	4	2	T. pulcher	T. taeniatus
	Cypriniformes	Xenocyprididae	Aphyocypris	4	2	A. chinensis	A. kikuchii
	Holocentriformes	Holocentridae	Myripristis	4	3	M. kuntee	M. murdjan; M. violacea
	Lutjaniformes	Lutjanidae	Lutjanus	4	3	L. erythropterus	L. malabaricus; L. gibbus
	Perciformes	Liparidae	Liparis	4	2	L. tanakae	L. tessellatus
	Perciformes	Serranidae	Epinephelus	4	2	E. bruneus	E. moara
	Perciformes	Stichaeidae	Dinogunellus	4	2	D. grigorjewi	D. nozawae
	Salmoniformes	Salmonidae	Salvelinus	4	2	S. kronocius	S. schmidti
	Syngnathiformes	Syngnathidae	Syngnathus	4	3	S. floridae	C. elucens; S. pelagicus; S. louisianae
	Anabantiformes	Osphronemidae	Betta	3	2	B. splendens	B. mahachaiensis
	Anabantiformes	Osphronemidae	Trichopodus	3	2	T. trichopterus	T. microlepis
	Anguilliformes	Ophichthidae	Brachysomophis	3	2	B. crocodilinus	B. henshawi
	Beloniformes	Adrianichthyidae	Oryzias	3	2	O. dancena	O. melastigma
	Beloniformes	Exocoetidae	Exocoetus	3	2	E. volitans	E. monocirrhus
	Carangiformes	Carangidae	Uraspis	3	2	U. helvola	U. secunda
	Characiformes	Lebiasinidae	Lebiasina	3	2	L. astrigata	L. multimaculata
	Cichliformes	Cichlidae	Cichla	3	2	C. ocellaris	C. monoculus
	Clupeiformes	Engraulidae	Thryssa	3	2	T. vitrirostris	T. mystax
	Cypriniformes	Cobitidae	Lepidocephalichthys	3	2	L. guntea	L. hasselti
	Cypriniformes	Cyprinidae	Neolissochilus	3	2	N. soroides	N. hendersoni
	Cypriniformes	Cyprinidae	Onychostoma	3	2	O. barbatum	O. fangi
	Cypriniformes	Gobionidae	Gnathopogon	3	2	G. herzensteini	G. imberbis
	Cypriniformes	Gobionidae	Gobio	3	2	G. rivuloides	A. guentheri; G. coriparoides
	Cypriniformes	Gobionidae	Hemibarbus	3	2	H. medius	H. umbrifer
	Cypriniformes	Gobionidae	Pseudorasbora	3	2	P. parva	P. interrupta
	Cypriniformes	Leuciscidae	Chrosomus	3	2	C. erythrogaster	C. eos
	Cypriniformes	Nemacheilidae	Oreonectes	3	1	O. jiarongensis	T. elongatus
	Cypriniformes	Xenocyprididae	Sinibrama	3	2	S. macrops	S. wui
	Gymnotiformes	Hypopomidae	Brachyhypopomus	3	2	B. occidentalis	B. verdii
	Lophiiformes	Himantolophidae	Himantolophus	3	2	H. groenlandicus	H. sagamius
	Lutjaniformes	Lutjanidae	Pristipomoides	3	2	P. zonatus	P. argyrogrammicus
	Perciformes	Cottidae	Cottus	3	2	C. rhotheus	C. bendirei
	Perciformes	Serranidae	Pseudanthias	3	2	P. pascalus	P. tuka
	Perciformes	Stichaeidae	Chirolophis	3	2	C. japonicus	C. wui
	Perciformes	Triglidae	Chelidonichthys	3	2	C. spinosus	C. kumu
	Pleuronectiformes	Soleidae	Zebrias	3	2	Z. zebrinus	Z. zebra
	Scombriformes	Bramidae	Brama	3	2	B. japonica	B. dussumieri
	Scombriformes	Caristiidae	Caristius	3	2	C. macropus	C. groenlandicus
	Semionotiformes	Lepisosteidae	Lepisosteus	3	2	L. oculatus	L. platyrhincus
	Siluriformes	Ariidae	Arius	3	3	A. arius	N. thalassina; A. maculatus; A. dispar
	Siluriformes	Bagridae	Tachysurus	3	2	T. gracilis	T. brachyrhabdion
	Siluriformes	Plotosidae	Plotosus	3	2	P. japonicus	P. lineatus
	Spariformes	Nemipteridae	Nemipterus	3	2	N. virgatus	N. japonicus
	Syngnathiformes	Syngnathidae	Hippocampus	3	2	H. spinosissimus	H. queenslandicus
	Tetraodontiformes	Ostraciidae	Ostracion	3	2	O. cubicum	O. immaculatus
	Tetraodontiformes	Tetraodontidae	Arothron	3	2	A. meleagris	A. nigropunctatus
	Tetraodontiformes	Tetraodontidae	Takifugu	3	2	T. obscurus	T. fasciatus
	Acipenseriformes	Acipenseridae	Huso	2	1	H. huso	A. stellatus; P. kaufmanni; P. fedtschenkoi
	Anguilliformes	Serrivomeridae	Stemonidium	2	1	S. hypomelas	S. sector
	Cichliformes	Cichlidae	Placidochromis	2	1	P. longimanus	C. obliquidens
	Cypriniformes	Acheilognathidae	Tanakia	2	1	T. koreensis	A. signifer
	Cypriniformes	Cyprinidae	Barbodes	2	1	B. semifasciolatus	P. sachsii; P. paucimaculatus
	Cypriniformes	Cyprinidae	Puntius	2	2	P. paucimaculatus	P. sachsii; B. semifasciolatus
	Cypriniformes	Leuciscidae	Exoglossum	2	1	E. maxillingua	E. dissimilis
	Cypriniformes	Leuciscidae	Phoxinus	2	2	P. semotilus	R. lagowskii; P. steindachneri; R. percnurus
	Cypriniformes	Nemacheilidae	Acanthocobitis	2	1	A. botia	P. urophthalma; P. zonalternans
	Cypriniformes	Nemacheilidae	Paracanthocobitis	2	2	P. urophthalma	A. botia; P. zonalternans
	Cypriniformes	Xenocyprididae	Chanodichthys	2	1	C. erythropterus	C. compressocorpus
	Gobiiformes	Gobiidae	Chaeturichthys	2	1	C. stigmatias	A. hexanema
	Gobiiformes	Gobiidae	Paratrypauchen	2	1	P. microcephalus	T. vagina; A. arctocephalus; C. chinensis
	Gobiiformes	Gobiidae	Periophthalmus	2	1	P. magnuspinnatus	S. histophorus
	Perciformes	Platycephalidae	Cociella	2	1	C. crocodilus	I. japonica
	Perciformes	Zoarcidae	Zoarces	2	1	Z. gillii	L. ygreknotatus
	Scombriformes	Trichiuridae	Assurger	2	1	A. anzac	E. poeyi; L. altifrons; L. caudatus
	Scombriformes	Trichiuridae	Lepidopus	2	2	L. altifrons	A. anzac; E. poeyi; L. caudatus
	Siluriformes	Ariidae	Netuma	2	1	N. thalassina	A. arius; A. maculatus; A. dispar
	Siluriformes	Pangasiidae	Pangasianodon	2	1	P. hypophthalmus	P. bocourti
	Synbranchiformes	Mastacembelidae	Macrognathus	2	1	M. aculeatus	S. sinensis
	Synbranchiformes	Mastacembelidae	Sinobdella	2	1	S. sinensis	M. aculeatus
	Syngnathiformes	Syngnathidae	Halicampus	2	1	H. grayi	C. flavofasciatus
	Acipenseriformes	Acipenseridae	Acipenser	1	1	A. stellatus	H. huso; P. kaufmanni; P. fedtschenkoi
	Anguilliformes	Serrivomeridae	Serrivomer	1	1	S. sector	S. hypomelas
	Cichliformes	Cichlidae	Cyathochromis	1	1	C. obliquidens	P. longimanus
	Cypriniformes	Cyprinidae	Schizopyge	1	1	S. niger	S. plagiostomus; S. richardsonii; S. esocinus
	Cypriniformes	Gobionidae	Acanthogobio	1	1	A. guentheri	G. coriparoides; G. rivuloides
	Cypriniformes	Gobionidae	Romanogobio	1	1	R. tenuicorpus	M. amurensis; M. jeoni; M. chinssuensis
	Cypriniformes	Leuciscidae	Erimystax	1	1	E. dissimilis	E. maxillingua
	Cypriniformes	Nemacheilidae	Troglonectes	1	1	T. elongatus	O. jiarongensis
	Cypriniformes	Xenocyprididae	Culter	1	1	C. compressocorpus	C. erythropterus
	Gobiiformes	Gobiidae	Amblychaeturichthys	1	1	A. hexanema	C. stigmatias
	Gobiiformes	Gobiidae	Amblyotrypauchen	1	1	A. arctocephalus	T. vagina; P. microcephalus; C. chinensis
	Gobiiformes	Gobiidae	Ctenotrypauchen	1	1	C. chinensis	T. vagina; P. microcephalus; A. arctocephalus
	Gobiiformes	Gobiidae	Scartelaos	1	1	S. histophorus	P. magnuspinnatus
	Gobiiformes	Gobiidae	Trypauchen	1	1	T. vagina	P. microcephalus; A. arctocephalus; C. chinensis
	Perciformes	Platycephalidae	Inegocia	1	1	I. japonica	C. crocodilus
	Perciformes	Zoarcidae	Lycodes	1	1	L. ygreknotatus	Z. gillii
	Scombriformes	Trichiuridae	Evoxymetopon	1	1	E. poeyi	A. anzac; L. altifrons; L. caudatus
	Siluriformes	Pangasiidae	Pangasius	1	1	P. bocourti	P. hypophthalmus
	Syngnathiformes	Syngnathidae	Corythoichthys	1	1	C. flavofasciatus	H. grayi
	Syngnathiformes	Syngnathidae	Cosmocampus	1	1	C. elucens	S. floridae; S. pelagicus; S. louisianae
